# Supplementary material for: Genome‐wide identification of chitin‐binding proteins and characterization of BmCBP1 in the silkworm, Bombyx mori
Source: Insect Sci. 2018 Feb 4;26(3):400–12. doi: 10.1111/1744-7917.12552 (PMC7379184; doi:10.1111/1744-7917.12552)
Supplement: Supplementary file 2 — Table S1. Accession numbers of CPAP3 family from different species. [file INS-26-400-s002.xlsx]

## Sheet: CPAP3s
Supplementary Table 1. Accession numbers of CACP3 family from different species
Accession number in Genebank/SilkDB	Name	Species
ACY95475	TcCPAP3-A1	Tribolium casteneum
ACY95476	TcCPAP3-A2	Tribolium casteneum
ABL73928	TcCPAP3-B	Tribolium casteneum
ABL73929	TcCPAP3-C5a	Tribolium casteneum
ABL73930	TcCPAP3-C5b	Tribolium casteneum
ACY95477	TcCPAP3-D1	Tribolium casteneum
ABL73931	TcCPAP3-D2	Tribolium casteneum
ACY95478	TcCPAP3-E	Tribolium casteneum
XP_001662353	AaCPAP3-A1	Aedes aegypti
XP_001663971	AaCPAP3-C	Aedes aegypti
XP_001660247	AaCPAP3-D1	Aedes aegypti
XP_001662442	AaCPAP3-D2	Aedes aegypti
XP_001662027	AaCPAP3-E	Aedes aegypti
XP_309184	AgCPAP3-A1	Anopheles gambiae
XP_318884	AgCPAP3-B	Anopheles gambiae
XP_319536	AgCPAP3-C	Anopheles gambiae
XP_560209	AgCPAP3-D1	Anopheles gambiae
XP_310082	AgCPAP3-E	Anopheles gambiae
XP_001842244	CqCPAP3-A1	Culex quinquefasciatus
XP_001847921	CqCPAP3-B	Culex quinquefasciatus
XP_001848925	CqCPAP3-C	Culex quinquefasciatus
XP_001842247	CqCPAP3-D1	Culex quinquefasciatus
XP_001868521	CqCPAP3-D2	Culex quinquefasciatus
XP_001845871	CqCPAP3-E	Culex quinquefasciatus
NP_608378	DmCPAP3-A1	Drosophila melanogaster
NP_609339	DmCPAP3-B	Drosophila melanogaster
NP_649611	DmCPAP3-C	Drosophila melanogaster
NP_523418	DmCPAP3-D1	Drosophila melanogaster
NP_608957	DmCPAP3-E1	Drosophila melanogaster
NP_723116	DmCPAP3-E2	Drosophila melanogaster
NP_001156724	ApCPAP3-A1	Acyrthosiphon pisum
XP_001947844	ApCPAP3-A2	Acyrthosiphon pisum
XP_001947981	ApCPAP3-B	Acyrthosiphon pisum
XP_001944961	ApCPAP3-C	Acyrthosiphon pisum
XP_001947475	ApCPAP3-D2	Acyrthosiphon pisum
XP_001120217	AmCPAP3-A1	Apis mellifera
XP_392261	AmCPAP3-B	Apis mellifera
XP_001121720	AmCPAP3-C	Apis mellifera
XP_393551	AmCPAP3-D1	Apis mellifera
XP_397120	AmCPAP3-E	Apis mellifera
XP_001607914	NvCPAP3-A1	Nasonia vitripennis
XP_001608254	NvCPAP3-A2	Nasonia vitripennis
NP_001136346	NvCPAP3-B	Nasonia vitripennis
XP_001608252	NvCPAP3-D1	Nasonia vitripennis
XP_001607911	NvCPAP3-D2	Nasonia vitripennis
XP_001603894	NvCPAP3-E	Nasonia vitripennis
Msex2.08805	MsCPAP3-A1	Manduca sexta
Msex2.08806	MsCPAP3-A2	Manduca sexta
Msex2.08808+Msex2.15015	MsCPAP3-B	Manduca sexta
Msex2.08810_a	MsCPAP3-C5a	Manduca sexta
Msex2.08810_b	MsCPAP3-C5b	Manduca sexta
Msex2.08807	MsCPAP3-D1	Manduca sexta
Msex2.04890	MsCPAP3-D2	Manduca sexta
Msex2.03293	MsCPAP3-E1	Manduca sexta
Msex2.03294	MsCPAP3-E2	Manduca sexta
Msex2.03295	MsCPAP3-E3	Manduca sexta
Msex2.14886	MsCPAP3-E4	Manduca sexta
XP_002425178	PhcCPAP3-C	Pediculus humanus corporis
XP_002429482	PhcCPAP3-D1	Pediculus humanus corporis
XP_002429485	PhcCPAP3-D2	Pediculus humanus corporis
XP_002427031	PhcCPAP3-E	Pediculus humanus corporis
XP_004928562.1	BmCPAP3-E1	Bombyx mori
XP_004928564.1	BmCPAP3-E2	Bombyx mori
XP_004928563.1	BmCPAP3-E3	Bombyx mori
BGIBMGA007899-PA (from SilkDB)	BmCPAP3-A1	Bombyx mori
BGIBMGA007900-PA (from SilkDB)	BmCPAP3-A2	Bombyx mori
BGIBMGA007678-PA (from SilkDB)	BmCPAP3-B	Bombyx mori
BGIBMGA007677-PA (from SilkDB)	BmCPAP3-C	Bombyx mori
BGIBMGA007901-PA (from SilkDB)	BmCPAP3-D1	Bombyx mori
BGIBMGA007920-PA (from SilkDB)	BmCPAP3-D2	Bombyx mori
